# Supplementary material for: Variation in E. coli concentrations in open drains across neighborhoods in Accra, Ghana: The influence of onsite sanitation coverage and interconnectedness of urban environments
Source: Int J Hyg Environ Health. 2020 Mar;224:113433. doi: 10.1016/j.ijheh.2019.113433 (PMC6996153; doi:10.1016/j.ijheh.2019.113433)
Supplement: Multimedia component 1 [file mmc1.xml]

<?xml version="1.0" encoding="UTF-8" standalone="no"?><data:data><datasets><author>dberendes@cdc.gov</author><type>0</type><dataset><value>3</value><reason>Other (please explain)</reason><comments>Data is available on request from the SaniPath website: www.sanipath.org</comments></dataset></datasets></data:data>
